# Supplementary material for: The Validity and Reliability of the Malay Version of the Cyberbullying Scale among Secondary School Adolescents in Malaysia
Source: Int J Environ Res Public Health. 2021 Nov 6;18(21):11669. doi: 10.3390/ijerph182111669 (PMC8582711; doi:10.3390/ijerph182111669)
Supplement: Supplementary file 1 [file ijerph-18-11669-s001.zip]

Archive with 1 entries (1 files):
- ijerph-1389826-supplementary.pdf
